# Supplementary material for: Targeted Metabolomic Analysis Reveals Solvent-Dependent Phenolic Variation and Associated Antioxidant and Antibacterial Activity in Coriander Seeds (Coriandrum sativum L.)
Source: Molecules. 2025 Nov 13;30(22):4387. doi: 10.3390/molecules30224387 (PMC12655154; doi:10.3390/molecules30224387)
Supplement: Supplementary file 1 [file molecules-30-04387-s001.zip]

Archive with 1 entries (1 files):
- molecules-3864675-supplementary.pdf
